# Supplementary material for: A Highly CO2-Sensitive Wood-Based Smart Tag for Strawberry Freshness Monitoring
Source: Polymers (Basel). 2024 Oct 15;16(20):2900. doi: 10.3390/polym16202900 (PMC11511562; doi:10.3390/polym16202900)
Supplement: Supplementary file 1 [file polymers-16-02900-s001.zip]

Archive with 1 entries (1 files):
- polymers-3242123-supplementary.pdf
